# Supplementary material for: Molecular Epidemiology and Genotype Diversity of Severe Fever with Thrombocytopenia Syndrome Virus in Goats in South Korea
Source: Int J Mol Sci. 2026 Jan 27;27(3):1264. doi: 10.3390/ijms27031264 (PMC12897668; doi:10.3390/ijms27031264)
Supplement: Supplementary file 1 [file ijms-27-01264-s001.zip]

Archive with 3 entries (3 files):
- Table Caption.pdf
- Table S1.xlsx
- Table S2.xlsx
