# Supplementary material for: Molecular Epidemiology and Genotype Diversity of Severe Fever with Thrombocytopenia Syndrome Virus in Goats in South Korea
Source: Int J Mol Sci. 2026 Jan 27;27(3):1264. doi: 10.3390/ijms27031264 (PMC12897668; doi:10.3390/ijms27031264)
Supplement: Supplementary file 1 [file ijms-27-01264-s001.zip › Table S1.xlsx]

## Sheet: s
ID		1	2	3	4	5	6	7	8	9	10	11	12	13	14	15	16	17	18	19	20	21	22	23	24	25	26	27	28	29	30	31	32	33	34	35	36	37	38	39	40	41	42	43	44	45	46
GB-543	1		0.00872	0.06	0.0058	0.00872	0.00872	0.0058	0.04	0.04	0.04	0.03	0.04	0.04	0.04	0.04	0.04	0.05	0.06	0.06	0.06	0.06	0.06	0.04	0.04	0.03	0.03	0.03	0.03	0.04	0.04	0.04	0.05	0.05	0.04	0.04	0.04	0.04	0.04	0.04	0.04	0.04	0.03	0.04	0.06	0.03	0.03
GB-105	2			0.06	0.0029	0	0.0058	0.0029	0.04	0.04	0.04	0.04	0.04	0.04	0.04	0.04	0.04	0.04	0.06	0.06	0.06	0.06	0.06	0.04	0.04	0.02	0.02	0.03	0.03	0.04	0.04	0.04	0.04	0.05	0.04	0.04	0.03	0.04	0.03	0.04	0.04	0.04	0.03	0.04	0.06	0.03	0.03
GB-257	3				0.05	0.06	0.05	0.05	0.05	0.05	0.06	0.05	0.05	0.05	0.05	0.06	0.06	0.07	0.0058	0.0029	0.0029	0.02	0.02	0.04	0.04	0.06	0.06	0.06	0.06	0.06	0.07	0.08	0.08	0.07	0.07	0.07	0.07	0.07	0.07	0.05	0.05	0.05	0.06	0.07	0	0.06	0.07
GB-439	4					0.0029	0.0029	0	0.04	0.04	0.04	0.03	0.04	0.04	0.04	0.04	0.04	0.04	0.06	0.06	0.06	0.05	0.05	0.04	0.04	0.02	0.02	0.02	0.02	0.04	0.04	0.04	0.04	0.04	0.04	0.03	0.03	0.04	0.03	0.04	0.04	0.04	0.02	0.03	0.05	0.03	0.03
GB-205	5						0.0058	0.0029	0.04	0.04	0.04	0.04	0.04	0.04	0.04	0.04	0.04	0.04	0.06	0.06	0.06	0.06	0.06	0.04	0.04	0.02	0.02	0.03	0.03	0.04	0.04	0.04	0.04	0.05	0.04	0.04	0.03	0.04	0.03	0.04	0.04	0.04	0.03	0.04	0.06	0.03	0.03
GB-609	6							0.0029	0.04	0.04	0.03	0.04	0.04	0.04	0.04	0.04	0.04	0.04	0.06	0.05	0.05	0.06	0.06	0.04	0.04	0.02	0.02	0.02	0.02	0.03	0.04	0.04	0.04	0.04	0.04	0.04	0.03	0.04	0.03	0.04	0.04	0.04	0.02	0.04	0.05	0.03	0.03
GB-632	7								0.04	0.04	0.04	0.03	0.04	0.04	0.04	0.04	0.04	0.04	0.06	0.06	0.06	0.05	0.05	0.04	0.04	0.02	0.02	0.02	0.02	0.04	0.04	0.04	0.04	0.04	0.04	0.03	0.03	0.04	0.03	0.04	0.04	0.04	0.02	0.03	0.05	0.03	0.03
GB-128	8									0.0029	0.04	0.0058	0.0029	0.0029	0.0029	0.03	0.03	0.04	0.05	0.05	0.05	0.05	0.05	0.02	0.02	0.04	0.04	0.04	0.04	0.04	0.06	0.05	0.05	0.06	0.05	0.05	0.05	0.05	0.05	0	0.0029	0.0029	0.04	0.05	0.05	0.05	0.05
GB-729	9										0.04	0.00872	0	0	0	0.02	0.02	0.04	0.06	0.05	0.05	0.05	0.05	0.02	0.02	0.04	0.04	0.04	0.04	0.04	0.05	0.06	0.05	0.05	0.05	0.05	0.05	0.05	0.05	0.0029	0	0	0.04	0.05	0.05	0.04	0.05
GB-659	10											0.04	0.04	0.04	0.04	0.04	0.04	0.06	0.07	0.07	0.07	0.07	0.07	0.05	0.05	0.02	0.02	0.02	0.02	0.0058	0.05	0.05	0.06	0.06	0.06	0.04	0.04	0.05	0.04	0.04	0.04	0.04	0.02	0.04	0.06	0.04	0.04
JQ670932	11												0.00872	0.00872	0.00872	0.02	0.02	0.03	0.05	0.04	0.04	0.04	0.04	0.01	0.01	0.04	0.04	0.04	0.04	0.04	0.05	0.05	0.05	0.05	0.04	0.05	0.04	0.04	0.04	0.0058	0.00872	0.00872	0.03	0.05	0.05	0.04	0.04
KP663733	12													0	0	0.02	0.02	0.04	0.06	0.05	0.05	0.05	0.05	0.02	0.02	0.04	0.04	0.04	0.04	0.04	0.05	0.06	0.05	0.05	0.05	0.05	0.05	0.05	0.05	0.0029	0	0	0.04	0.05	0.05	0.04	0.05
MG737228	13														0	0.02	0.02	0.04	0.06	0.05	0.05	0.05	0.05	0.02	0.02	0.04	0.04	0.04	0.04	0.04	0.05	0.06	0.05	0.05	0.05	0.05	0.05	0.05	0.05	0.0029	0	0	0.04	0.05	0.05	0.04	0.05
MG737226	14															0.02	0.02	0.04	0.06	0.05	0.05	0.05	0.05	0.02	0.02	0.04	0.04	0.04	0.04	0.04	0.05	0.06	0.05	0.05	0.05	0.05	0.05	0.05	0.05	0.0029	0	0	0.04	0.05	0.05	0.04	0.05
MG737203	15																0	0.04	0.06	0.06	0.06	0.06	0.06	0.03	0.03	0.04	0.04	0.05	0.05	0.04	0.05	0.06	0.05	0.05	0.05	0.05	0.05	0.05	0.05	0.03	0.02	0.02	0.05	0.05	0.06	0.04	0.05
KY789440	16																	0.04	0.06	0.06	0.06	0.06	0.06	0.03	0.03	0.04	0.04	0.05	0.05	0.04	0.05	0.06	0.05	0.05	0.05	0.05	0.05	0.05	0.05	0.03	0.02	0.02	0.05	0.05	0.06	0.04	0.05
AB985541	17																		0.07	0.07	0.07	0.06	0.06	0.04	0.04	0.04	0.04	0.05	0.05	0.06	0.06	0.05	0.05	0.06	0.05	0.05	0.05	0.05	0.05	0.04	0.04	0.04	0.04	0.05	0.07	0.05	0.05
KR706565	18																			0.0029	0.0029	0.02	0.02	0.04	0.04	0.06	0.06	0.07	0.07	0.07	0.08	0.08	0.08	0.08	0.08	0.08	0.07	0.07	0.07	0.05	0.06	0.06	0.06	0.08	0.0058	0.07	0.07
JQ684873	19																				0	0.01	0.01	0.04	0.04	0.06	0.06	0.06	0.06	0.07	0.08	0.07	0.08	0.08	0.08	0.07	0.07	0.07	0.07	0.05	0.05	0.05	0.06	0.07	0.0029	0.07	0.07
KC473542	20																					0.01	0.01	0.04	0.04	0.06	0.06	0.06	0.06	0.07	0.08	0.07	0.08	0.08	0.08	0.07	0.07	0.07	0.07	0.05	0.05	0.05	0.06	0.07	0.0029	0.07	0.07
KF358693	21																						0	0.04	0.04	0.06	0.06	0.07	0.07	0.07	0.07	0.07	0.08	0.08	0.07	0.07	0.07	0.07	0.07	0.05	0.05	0.05	0.06	0.07	0.02	0.06	0.07
KY965077	22																							0.04	0.04	0.06	0.06	0.07	0.07	0.07	0.07	0.07	0.08	0.08	0.07	0.07	0.07	0.07	0.07	0.05	0.05	0.05	0.06	0.07	0.02	0.06	0.07
HM802204	23																								0	0.04	0.04	0.04	0.04	0.05	0.05	0.04	0.04	0.05	0.04	0.04	0.04	0.04	0.04	0.02	0.02	0.02	0.04	0.04	0.04	0.04	0.04
HQ141606	24																									0.04	0.04	0.04	0.04	0.05	0.05	0.04	0.04	0.05	0.04	0.04	0.04	0.04	0.04	0.02	0.02	0.02	0.04	0.04	0.04	0.04	0.04
AB817995	25																										0	0.0029	0.0029	0.02	0.04	0.04	0.04	0.04	0.04	0.04	0.03	0.04	0.03	0.04	0.04	0.04	0.0029	0.04	0.06	0.03	0.03
AB985533	26																											0.0029	0.0029	0.02	0.04	0.04	0.04	0.04	0.04	0.04	0.03	0.04	0.03	0.04	0.04	0.04	0.0029	0.04	0.06	0.03	0.03
AB985556	27																												0	0.02	0.04	0.04	0.05	0.04	0.04	0.04	0.04	0.04	0.04	0.04	0.04	0.04	0.0058	0.04	0.06	0.03	0.04
AB985558	28																													0.02	0.04	0.04	0.05	0.04	0.04	0.04	0.04	0.04	0.04	0.04	0.04	0.04	0.0058	0.04	0.06	0.03	0.04
KR612072	29																														0.05	0.06	0.06	0.06	0.06	0.05	0.05	0.05	0.05	0.04	0.04	0.04	0.02	0.05	0.06	0.04	0.05
OR797608	30																															0.02	0.04	0.04	0.04	0.01	0.0058	0.0058	0.0058	0.06	0.05	0.05	0.04	0.01	0.07	0.00872	0.01
AB985559	31																																0.04	0.05	0.04	0.02	0.02	0.01	0.02	0.05	0.06	0.06	0.04	0.02	0.08	0.01	0.00872
AB985544	32																																	0.0029	0.0029	0.04	0.04	0.04	0.04	0.05	0.05	0.05	0.05	0.04	0.08	0.03	0.04
AB985545	33																																		0.0058	0.04	0.04	0.04	0.04	0.06	0.05	0.05	0.04	0.04	0.07	0.04	0.04
AB985526	34																																			0.04	0.04	0.04	0.04	0.05	0.05	0.05	0.04	0.04	0.07	0.03	0.03
MN398158	35																																				0.01	0.01	0.01	0.05	0.05	0.05	0.04	0	0.07	0.0058	0.00872
KX672013	36																																					0.0058	0	0.05	0.05	0.05	0.04	0.01	0.07	0.00872	0.01
KY968714	37																																						0.0058	0.05	0.05	0.05	0.04	0.01	0.07	0.00872	0.01
KP994421	38																																							0.05	0.05	0.05	0.04	0.01	0.07	0.00872	0.01
MW004848	39																																								0.0029	0.0029	0.04	0.05	0.05	0.05	0.05
MW004849	40																																									0	0.04	0.05	0.05	0.04	0.05
MT502563	41																																										0.04	0.05	0.05	0.04	0.05
KX672015	42																																											0.04	0.06	0.03	0.04
MW004841	43																																												0.07	0.0058	0.00872
MW004852	44																																													0.06	0.07
MK690052	45																																														0.0029
KY560449	46
