# Supplementary material for: Molecular Epidemiology and Genotype Diversity of Severe Fever with Thrombocytopenia Syndrome Virus in Goats in South Korea
Source: Int J Mol Sci. 2026 Jan 27;27(3):1264. doi: 10.3390/ijms27031264 (PMC12897668; doi:10.3390/ijms27031264)
Supplement: Supplementary file 1 [file ijms-27-01264-s001.zip › Table S2.xlsx]

## Sheet: m
ID		1	2	3	4	5	6	7	8	9	10	11	12	13	14	15	16	17	18	19	20	21	22	23	24	25	26	27	28	29	30	31	32	33	34	35	36	37	38	39	40	41	42	43	44	45	46	47	48
GB-659	1		0	0	0.00538	0.00538	0.00538	0.00538	0.08	0.07	0.08	0.05	0.04	0.05	0.05	0.05	0.04	0.03	0.03	0.03	0.05	0.06	0.05	0.06	0.06	0.05	0.03	0.05	0.05	0.05	0.06	0.08	0.07	0.07	0.07	0.07	0.07	0.07	0.07	0.06	0.08	0.08	0.08	0.08	0.08	0.09	0.07	0.07	0.03
GB-609	2			0	0.00538	0.00538	0.00538	0.00538	0.08	0.07	0.08	0.05	0.04	0.05	0.05	0.05	0.04	0.03	0.03	0.03	0.05	0.06	0.05	0.06	0.06	0.05	0.03	0.05	0.05	0.05	0.06	0.08	0.07	0.07	0.07	0.07	0.07	0.07	0.07	0.06	0.08	0.08	0.08	0.08	0.08	0.09	0.07	0.07	0.03
GB-439	3				0.00538	0.00538	0.00538	0.00538	0.08	0.07	0.08	0.05	0.04	0.05	0.05	0.05	0.04	0.03	0.03	0.03	0.05	0.06	0.05	0.06	0.06	0.05	0.03	0.05	0.05	0.05	0.06	0.08	0.07	0.07	0.07	0.07	0.07	0.07	0.07	0.06	0.08	0.08	0.08	0.08	0.08	0.09	0.07	0.07	0.03
GB-632	4					0	0	0	0.08	0.08	0.08	0.06	0.05	0.05	0.06	0.05	0.04	0.03	0.03	0.04	0.06	0.06	0.06	0.06	0.07	0.05	0.03	0.05	0.05	0.06	0.06	0.08	0.08	0.08	0.08	0.07	0.08	0.08	0.08	0.07	0.08	0.08	0.08	0.08	0.08	0.09	0.08	0.07	0.03
GB-543	5						0	0	0.08	0.08	0.08	0.06	0.05	0.05	0.06	0.05	0.04	0.03	0.03	0.04	0.06	0.06	0.06	0.06	0.07	0.05	0.03	0.05	0.05	0.06	0.06	0.08	0.08	0.08	0.08	0.07	0.08	0.08	0.08	0.07	0.08	0.08	0.08	0.08	0.08	0.09	0.08	0.07	0.03
GB-205	6							0	0.08	0.08	0.08	0.06	0.05	0.05	0.06	0.05	0.04	0.03	0.03	0.04	0.06	0.06	0.06	0.06	0.07	0.05	0.03	0.05	0.05	0.06	0.06	0.08	0.08	0.08	0.08	0.07	0.08	0.08	0.08	0.07	0.08	0.08	0.08	0.08	0.08	0.09	0.08	0.07	0.03
GB-105	7								0.08	0.08	0.08	0.06	0.05	0.05	0.06	0.05	0.04	0.03	0.03	0.04	0.06	0.06	0.06	0.06	0.07	0.05	0.03	0.05	0.05	0.06	0.06	0.08	0.08	0.08	0.08	0.07	0.08	0.08	0.08	0.07	0.08	0.08	0.08	0.08	0.08	0.09	0.08	0.07	0.03
GB-729	8									0.00179	0.04	0.07	0.06	0.06	0.06	0.07	0.06	0.07	0.07	0.07	0.06	0.06	0.07	0.07	0.07	0.07	0.06	0.07	0.06	0.07	0.07	0	0.00179	0.00179	0.02	0.03	0.04	0.04	0.04	0.04	0.04	0.04	0.04	0.04	0.04	0.05	0.04	0.03	0.07
GB-128	9										0.04	0.07	0.06	0.06	0.06	0.06	0.06	0.07	0.07	0.07	0.06	0.06	0.07	0.07	0.07	0.07	0.06	0.07	0.06	0.06	0.07	0.00179	0	0	0.02	0.02	0.03	0.04	0.04	0.04	0.04	0.04	0.04	0.04	0.04	0.05	0.03	0.03	0.07
GB-257	10											0.07	0.05	0.06	0.07	0.06	0.06	0.08	0.08	0.07	0.05	0.05	0.07	0.07	0.07	0.07	0.07	0.06	0.06	0.07	0.08	0.04	0.04	0.04	0.04	0.04	0.04	0.04	0.04	0.04	0.00898	0.00898	0.00538	0.01	0	0.02	0.03	0.03	0.08
AB817989	11												0.03	0.03	0.05	0.04	0.03	0.05	0.05	0.06	0.05	0.05	0.04	0.02	0.04	0.05	0.05	0.05	0.03	0.04	0.03	0.07	0.07	0.07	0.07	0.07	0.07	0.06	0.06	0.06	0.07	0.07	0.07	0.07	0.07	0.08	0.07	0.07	0.05
KU507552	12													0.01	0.03	0.03	0.02	0.04	0.04	0.04	0.03	0.03	0.03	0.03	0.03	0.04	0.03	0.03	0.02	0.03	0.03	0.06	0.06	0.06	0.06	0.06	0.06	0.06	0.05	0.05	0.05	0.05	0.05	0.05	0.05	0.06	0.06	0.06	0.04
KR017855	13														0.03	0.03	0.01	0.04	0.04	0.04	0.03	0.04	0.02	0.03	0.03	0.04	0.04	0.04	0.02	0.03	0.03	0.06	0.06	0.06	0.06	0.06	0.05	0.06	0.05	0.05	0.06	0.06	0.06	0.06	0.06	0.07	0.05	0.05	0.05
KY789436	14															0.05	0.02	0.05	0.05	0.05	0.05	0.05	0.04	0.04	0.04	0.05	0.05	0.05	0.03	0.04	0.04	0.06	0.06	0.06	0.06	0.06	0.06	0.06	0.05	0.06	0.07	0.07	0.07	0.07	0.07	0.07	0.06	0.06	0.06
KY789438	15																0.03	0.05	0.05	0.05	0.03	0.03	0.05	0.04	0.05	0.02	0.04	0.01	0.04	0.04	0.04	0.07	0.06	0.06	0.06	0.06	0.06	0.06	0.07	0.06	0.06	0.06	0.06	0.06	0.06	0.07	0.06	0.06	0.05
KR230785	16																	0.03	0.03	0.04	0.04	0.04	0.02	0.02	0.03	0.04	0.03	0.04	0.02	0.03	0.02	0.06	0.06	0.06	0.06	0.05	0.05	0.06	0.06	0.05	0.06	0.06	0.06	0.06	0.06	0.07	0.05	0.05	0.04
MG737084	17																		0	0.03	0.04	0.05	0.04	0.05	0.05	0.05	0.02	0.05	0.04	0.04	0.05	0.07	0.07	0.07	0.07	0.07	0.07	0.07	0.07	0.06	0.07	0.07	0.07	0.08	0.08	0.08	0.07	0.07	0.00538
KY273137	18																			0.03	0.04	0.05	0.04	0.05	0.05	0.05	0.02	0.05	0.04	0.04	0.05	0.07	0.07	0.07	0.07	0.07	0.07	0.07	0.07	0.06	0.07	0.07	0.07	0.08	0.08	0.08	0.07	0.07	0.00538
KU507549	19																				0.04	0.05	0.05	0.06	0.06	0.05	0.02	0.05	0.05	0.04	0.06	0.07	0.07	0.07	0.07	0.07	0.07	0.08	0.08	0.06	0.07	0.07	0.07	0.08	0.07	0.08	0.07	0.06	0.03
AB985313	20																					0.00718	0.04	0.05	0.05	0.03	0.04	0.03	0.04	0.04	0.05	0.06	0.06	0.06	0.07	0.06	0.06	0.06	0.06	0.06	0.05	0.05	0.05	0.06	0.05	0.06	0.06	0.06	0.05
KP280204	21																						0.05	0.05	0.05	0.04	0.04	0.03	0.04	0.04	0.05	0.06	0.06	0.06	0.07	0.06	0.06	0.06	0.06	0.06	0.05	0.05	0.05	0.06	0.05	0.06	0.06	0.06	0.05
MG737091	22																							0.03	0.01	0.05	0.04	0.05	0.02	0.04	0.03	0.07	0.07	0.07	0.07	0.07	0.07	0.07	0.07	0.06	0.07	0.07	0.07	0.07	0.07	0.08	0.06	0.06	0.05
KU507548	23																								0.04	0.06	0.05	0.05	0.03	0.04	0.03	0.07	0.07	0.07	0.07	0.07	0.07	0.07	0.07	0.06	0.07	0.07	0.07	0.08	0.07	0.08	0.07	0.07	0.05
MG737106	24																									0.05	0.05	0.06	0.03	0.04	0.04	0.07	0.07	0.07	0.07	0.07	0.07	0.07	0.07	0.05	0.07	0.07	0.07	0.07	0.07	0.08	0.06	0.06	0.05
MG737178	25																										0.04	0.00538	0.04	0.04	0.05	0.07	0.07	0.07	0.07	0.07	0.06	0.06	0.07	0.06	0.07	0.07	0.07	0.07	0.07	0.08	0.07	0.06	0.05
MG737159	26																											0.04	0.04	0.04	0.05	0.06	0.06	0.06	0.07	0.06	0.06	0.06	0.06	0.06	0.07	0.07	0.07	0.07	0.07	0.08	0.06	0.06	0.02
MG737155	27																												0.04	0.04	0.05	0.07	0.07	0.07	0.07	0.07	0.06	0.06	0.07	0.07	0.06	0.06	0.06	0.07	0.06	0.07	0.06	0.06	0.06
MG737123	28																													0.03	0.03	0.06	0.06	0.06	0.06	0.06	0.05	0.05	0.05	0.05	0.06	0.06	0.06	0.06	0.06	0.07	0.06	0.06	0.05
MG737162	29																														0.04	0.07	0.06	0.06	0.07	0.07	0.07	0.07	0.07	0.06	0.07	0.07	0.07	0.07	0.07	0.08	0.07	0.07	0.05
MG920820	30																															0.07	0.07	0.07	0.07	0.07	0.07	0.07	0.07	0.07	0.08	0.08	0.08	0.08	0.08	0.09	0.07	0.07	0.06
MG737118	31																																0.00179	0.00179	0.02	0.03	0.04	0.04	0.04	0.04	0.04	0.04	0.04	0.04	0.04	0.05	0.04	0.03	0.07
KP663732	32																																	0	0.02	0.02	0.03	0.04	0.04	0.04	0.04	0.04	0.04	0.04	0.04	0.05	0.03	0.03	0.07
MK301487	33																																		0.02	0.02	0.03	0.04	0.04	0.04	0.04	0.04	0.04	0.04	0.04	0.05	0.03	0.03	0.07
KC292321	34																																			0.02	0.03	0.03	0.03	0.04	0.04	0.04	0.04	0.04	0.04	0.05	0.03	0.03	0.08
JQ733566	35																																				0.04	0.04	0.04	0.04	0.04	0.04	0.04	0.04	0.04	0.05	0.04	0.04	0.07
KF791954	36																																					0.00179	0.01	0.04	0.04	0.04	0.04	0.04	0.04	0.05	0.03	0.03	0.07
KF791957	37																																						0.01	0.04	0.04	0.04	0.04	0.04	0.04	0.05	0.03	0.03	0.07
KY789437	38																																							0.04	0.04	0.04	0.04	0.04	0.04	0.05	0.03	0.03	0.07
JQ670930	39																																								0.04	0.04	0.04	0.04	0.04	0.04	0.03	0.03	0.06
KR230786	40																																									0.00358	0.00718	0.01	0.00898	0.02	0.03	0.03	0.08
JQ684872	41																																										0.00718	0.01	0.00898	0.02	0.03	0.03	0.08
KC292316	42																																											0.01	0.00538	0.02	0.03	0.03	0.08
KF358692	43																																												0.01	0.01	0.03	0.03	0.08
MG737170	44																																													0.02	0.03	0.03	0.08
MG737124	45																																														0.04	0.04	0.08
HM802203	46																																															0.00538	0.07
HQ141605	47																																																0.07
KU501301	48
KU497444	49
KF781491	50
KU245362	51
KU245360	52
KF781500	53
KF781492	54
[truncated: 6 more columns]
